# Supplementary material for: Cinnamic Acid and Sorbic acid Conversion Are Mediated by the Same Transcriptional Regulator in Aspergillus niger
Source: Front Bioeng Biotechnol. 2019 Sep 27;7:249. doi: 10.3389/fbioe.2019.00249 (PMC6776626; doi:10.3389/fbioe.2019.00249)
Supplement: Supplementary file 1 [file Table_1.XLSX]

## Sheet: Sheet1
Supplementary table 1: Primers used in this study
Primer name	Sequence 5'	Description
cdcA-5'F	GCCGTCTCGTTGTACAGATACAC	5' flank
cdcA-5'R-hph	GAAAGAGTCACCGGTCACTGTACAGAGCTCGGGAGATTGAACGGACTGTTCGC	5' flank overlap with hph
cdcA-3'F-hph	TGTAAGCGCCCACTCCACATCTCCACTCGACCAGACCTCTCGTCTTGAGACTG	3' flank overlap with hph
cdcA-3'R	CTTCTGGTAAACTGCGCGCTG	3' flank
sdrA-5'F	GTCGGTGACGACATTGATGTCTATG	5' flank
sdrA-5'R-hph	GAAAGAGTCACCGGTCACTGTACAGAGCTCGGTGTGTCGGAACCTCAAAAGC	5' flank overlap with hph
sdrA-3'F-hph	TGTAAGCGCCCACTCCACATCTCCACTCGAGCTATCCATGACGTTATGCGGC	3' flank overlap with hph
sdrA-3'R	CTGTCCTTGAAATGAGATCGTCGC	3' flank
padA-5'F	GCACTGAAGCGCACTGTAATGC	5' flank
padA-5'R-hph	GAAAGAGTCACCGGTCACTGTACAGAGCTCGTGTTGTGGTAGGCACAATTGC	5' flank overlap with hph
padA-3'F-hph	TGTAAGCGCCCACTCCACATCTCCACTCGAGGACTGAATTTTGGCGGCATTTC	3' flank overlap with hph
padA-3'R	CAAAGGAGGGCCTTCATGATGG	3' flank
hph forward	GAATTCCCTTGTATCTCTACACAC	Amplifcation of hph
hph reverse	TCGAGTGGAGATGTGGAGT	Amplifcation of hph
cdcA forward	CAAGGTCGACAACGACCTTG	Deletion verification cdcA
cdcA reverse	CAGGGAGGATCCCGTCATAG	Deletion verification cdcA
sdrA forward	GAATGAAACGCAATCAGCGC	Deletion verification sdrA
sdrA reverse	GATCGGATTGAAAGGGTAAGCTG	Deletion verification sdrA
padA forward	CAGCGAAATGCCCATCGATAATG	Deletion verification padA
padA reverse	CCATTCCAACGTTCAAAATCCC	Deletion verification padA
hph forward	CGAAGTGGAAAGGCTGGTG	Insertion verification of hph
hph reverse	GGCGAGTACTTCTACACAGC	Insertion verification of hph
