# Supplementary material for: Cinnamic Acid and Sorbic acid Conversion Are Mediated by the Same Transcriptional Regulator in Aspergillus niger
Source: Front Bioeng Biotechnol. 2019 Sep 27;7:249. doi: 10.3389/fbioe.2019.00249 (PMC6776626; doi:10.3389/fbioe.2019.00249)
Supplement: Supplementary file 2 [file Table_2.XLSX]

## Sheet: Sheet1
Supplementary table 2. Transcriptome data availability. Data was deposited on NCBI Sequence Read Archive (SRA).
Strain	Code	Aromatic compound	Replicate	Study	BioProject	BioSample	Sample name	DATASTORE provider	DATASTORE location	Library name	Experiment	MBases
N593 Δku70	3CA-A	Cinnamic acid	A	SRR8275478	SRP172295	PRJNA500797	SAMN10363016	Gp0304515	NCBI sra-sos	sra-sos.public	CNUSX	SRX5090349
N593 Δku70	3CA-B	Cinnamic acid	B	SRR8275427	SRP172346	PRJNA500798	SAMN10363015	Gp0304516	NCBI sra-sos	sra-sos.public	CNUSY	SRX5090400
N593 Δku70	3CA-C	Cinnamic acid	C	SRR8275426	SRP172347	PRJNA500799	SAMN10362980	Gp0304517	NCBI sra-sos	sra-sos.public	CNUSZ	SRX5090401
N593 Δku70	3BE-A	Benzoic acid	A	SRR8275534	SRP172239	PRJNA500800	SAMN10363072	Gp0304518	NCBI sra-sos	sra-sos.public	CNUTA	SRX5090293
N593 Δku70	3BE-B	Benzoic acid	B	SRR8275532	SRP172241	PRJNA500801	SAMN10363071	Gp0304519	NCBI sra-sos	sra-sos.public	CNUTB	SRX5090295
N593 Δku70	3BE-C	Benzoic acid	C	SRR8275533	SRP172240	PRJNA500802	SAMN10363014	Gp0304520	NCBI sra-sos	sra-sos.public	CNUTC	SRX5090294
N593 Δku70	3SA-A	Salicylic acid	A	SRR8275539	SRP172234	PRJNA500803	SAMN10362981	Gp0304521	NCBI sra-sos	sra-sos.public	CNUTG	SRX5090288
N593 Δku70	3SA-B	Salicylic acid	B	SRR8275424	SRP172349	PRJNA500804	SAMN10362993	Gp0304522	NCBI sra-sos	sra-sos.public	CNUTH	SRX5090403
N593 Δku70	3SA-C	Salicylic acid	C	SRR8275535	SRP172238	PRJNA500805	SAMN10363070	Gp0304523	NCBI sra-sos	sra-sos.public	CNUTN	SRX5090292
N593 Δku70	3NC-A	No carbon source	A	SRR8275425	SRP172348	PRJNA500806	SAMN10363069	Gp0304524	NCBI sra-sos	sra-sos.public	CNUTO	SRX5090402
N593 Δku70	3NC-B	No carbon source	B	SRR8275431	SRP172342	PRJNA500807	SAMN10362982	Gp0304525	NCBI sra-sos	sra-sos.public	CNUTP	SRX5090396
N593 Δku70	3NC-C	No carbon source	C	SRR8275436	SRP172337	PRJNA500808	SAMN10363013	Gp0304526	NCBI sra-sos	sra-sos.public	CNUTS	SRX5090391
N593 Δku70	3Cal-A	Cinnamyl alcohol	A	SRR8275434	SRP172338	PRJNA500809	SAMN10363012	Gp0304527	NCBI sra-sos	sra-sos.public	CNUTT	SRX5090393
N593 Δku70	3Cal-B	Cinnamyl alcohol	B	SRR8275437	SRP172336	PRJNA500810	SAMN10362963	Gp0304528	NCBI sra-sos	sra-sos.public	CNUTU	SRX5090390
N593 Δku70	3Cal-C	Cinnamyl alcohol	C	SRR8275435	SRP172339	PRJNA500811	SAMN10363011	Gp0304529	NCBI sra-sos	sra-sos.public	CNUTW	SRX5090392
N593 Δku70	3SO-A	Sorbic acid	A	SRR8275432	SRP172341	PRJNA500812	SAMN10362994	Gp0304530	NCBI sra-sos	sra-sos.public	CNUTX	SRX5090395
N593 Δku70	3SO-B	Sorbic acid	B	SRR8275406	SRP172367	PRJNA500813	SAMN10363068	Gp0304531	NCBI sra-sos	sra-sos.public	CNUTY	SRX5090421
N593 Δku70	3SO-C	Sorbic acid	C	SRR8275433	SRP172340	PRJNA500814	SAMN10363067	Gp0304532	NCBI sra-sos	sra-sos.public	CNUTZ	SRX5090394
N593 Δku70 ΔsdrA	5CA-A	Cinnamic acid	A	SRR8275414	SRP172359	PRJNA500818	SAMN10363065	Gp0304536	NCBI sra-sos	sra-sos.public	CNUUG	SRX5090413
N593 Δku70 ΔsdrA	5CA-B	Cinnamic acid	B	SRR8275470	SRP172303	PRJNA500819	SAMN10362995	Gp0304537	NCBI sra-sos	sra-sos.public	CNUUH	SRX5090357
N593 Δku70 ΔsdrA	5CA-C	Cinnamic acid	C	SRR8275471	SRP172302	PRJNA500820	SAMN10362964	Gp0304538	NCBI sra-sos	sra-sos.public	CNUUN	SRX5090356
N593 Δku70 ΔsdrA	5BE-A	Benzoic acid	A	SRR8275472	SRP172301	PRJNA500821	SAMN10363064	Gp0304539	NCBI sra-sos	sra-sos.public	CNUUO	SRX5090355
N593 Δku70 ΔsdrA	5BE-B	Benzoic acid	B	SRR8275446	SRP172327	PRJNA500822	SAMN10363063	Gp0304540	NCBI sra-sos	sra-sos.public	CNUUP	SRX5090381
N593 Δku70 ΔsdrA	5BE-C	Benzoic acid	C	SRR8275447	SRP172326	PRJNA500823	SAMN10363009	Gp0304541	NCBI sra-sos	sra-sos.public	CNUUS	SRX5090380
N593 Δku70 ΔsdrA	5SA-A	Salicylic acid	A	SRR8275468	SRP172305	PRJNA500824	SAMN10363008	Gp0304542	NCBI sra-sos	sra-sos.public	CNUUT	SRX5090359
N593 Δku70 ΔsdrA	5SA-B	Salicylic acid	B	SRR8275469	SRP172304	PRJNA500825	SAMN10362984	Gp0304543	NCBI sra-sos	sra-sos.public	CNUUU	SRX5090358
N593 Δku70 ΔsdrA	5SA-C	Salicylic acid	C	SRR8275467	SRP172306	PRJNA500826	SAMN10363062	Gp0304544	NCBI sra-sos	sra-sos.public	CNUUW	SRX5090360
N593 Δku70 ΔsdrA	5NC-A	No carbon source	A	SRR8275449	SRP172324	PRJNA500827	SAMN10362965	Gp0304545	NCBI sra-sos	sra-sos.public	CNUUX	SRX5090378
N593 Δku70 ΔsdrA	5NC-B	No carbon source	B	SRR8275448	SRP172325	PRJNA500828	SAMN10363007	Gp0304546	NCBI sra-sos	sra-sos.public	CNUUY	SRX5090379
N593 Δku70 ΔsdrA	5NC-C	No carbon source	C	SRR8275450	SRP172323	PRJNA500829	SAMN10363006	Gp0304547	NCBI sra-sos	sra-sos.public	CNUUZ	SRX5090377
N593 Δku70 ΔsdrA	5Cal-A	Cinnamyl alcohol	A	SRR8275439	SRP172335	PRJNA500830	SAMN10362996	Gp0304548	NCBI sra-sos	sra-sos.public	CNUWA	SRX5090388
N593 Δku70 ΔsdrA	5Cal-B	Cinnamyl alcohol	B	SRR8275523	SRP172250	PRJNA500831	SAMN10363061	Gp0304549	NCBI sra-sos	sra-sos.public	CNUWB	SRX5090304
N593 Δku70 ΔsdrA	5Cal-C	Cinnamyl alcohol	C	SRR8275522	SRP172251	PRJNA500832	SAMN10362966	Gp0304550	NCBI sra-sos	sra-sos.public	CNUWC	SRX5090305
N593 Δku70 ΔsdrA	5SO-A	Sorbic acid	A	SRR8275404	SRP172369	PRJNA500833	SAMN10363005	Gp0304551	NCBI sra-sos	sra-sos.public	CNUWG	SRX5090423
N593 Δku70 ΔsdrA	5SO-B	Sorbic acid	B	SRR8275498	SRP172275	PRJNA500834	SAMN10363004	Gp0304552	NCBI sra-sos	sra-sos.public	CNUWH	SRX5090329
N593 Δku70 ΔsdrA	5SO-C	Sorbic acid	C	SRR8275413	SRP172360	PRJNA500836	SAMN10362985	Gp0304553	NCBI sra-sos	sra-sos.public	CNUWN	SRX5090414
