# Supplementary material for: Cinnamic Acid and Sorbic acid Conversion Are Mediated by the Same Transcriptional Regulator in Aspergillus niger
Source: Front Bioeng Biotechnol. 2019 Sep 27;7:249. doi: 10.3389/fbioe.2019.00249 (PMC6776626; doi:10.3389/fbioe.2019.00249)
Supplement: Supplementary file 3 [file Table_3.XLSX]

## Sheet: Sheet1
Supplementary table 3. Number of BLAST hits of the cinnamic acid decarboxylation cluster with the protein used for synteny analysis. The amino acid sequence of the A. niger genes were used as queries against Aspergillus genomes downloaded from JGI Mycocosm. Numbers represent the number of BLAST hits. Highlighted in green are genes clustered with cdcA or padA and with sdrA. Highlighted in white ar…
Aspergilli	Section	Gene ID NRRL3
		8293		8294		8295		CdcA (8296)		SdrA (8297)		PadA (8298)		8299		8300		8301
		Hits	Protein IDa)	Hits	Protein IDa)	Hits	Protein IDa)	Hits	Protein IDa)	Hitsb)	Protein IDa)	Hits	Protein IDa)	Hitsb)	Protein IDa)	Hits	Protein IDa)	Hits	Protein IDa)
A. niger NRRL3	Nigri-Biseriates	5	8293	1	8294	3	8295	3	8296	1	8297	3	8298	1	8299	2	8300	7	8301
A. luchuensis CBS 106.47 v1.0	Nigri-Biseriates	3	170362	1	36499	8	221900	3	74340	1	170347	2	143214	2	64113	2	64112	6	84315
A. kawachii IFO 4308	Nigri-Biseriates	3	20444	1	20445	4	20446	2	20447	1	20448	2	20449	2	20450	2	20451	6	20452
A. tubingensis v1.0	Nigri-Biseriates	4	206169	1	134623	2	195845	3	158969	1	195843	2	195842	2	134051	2	60954	7	35283
A. neoniger CBS 115656 v1.0	Nigri-Biseriates	3	380035	1	445704	2	409969	3	343273	1	429866	2	160167	2	367558	2	380030	6	343260
A. vadensis CBS 113365 v1.0	Nigri-Biseriates	3	405353	1	425973	6	463473	3	463475	1	57820	2	57829	1	341476	2	389539	6	57837
A. piperis CBS 112811 v1.0	Nigri-Biseriates	3	412360	1	501277	4	465653	2	388711	1	115532	2	115637	2	115601	2	115566	6	115336
A. brasiliensis v1.0	Nigri-Biseriates	3	79510	0	-	7	139046	3	35512	1	201379	3	139054	1	434417	2	70083	9	139049
A. sclerotiicarbonarius CBS 121057 v1.0	Nigri-Biseriates	4	366915	1	386068	3	282698	2	367680	1	417772	2	91894	2	91892	2	460543	7	406639
A. ibericus CBS 121593 v1.0	Nigri-Biseriates	3	405844	0	-	7	464373	1	369919	1	354617	2	354568	2	424650	2	464369	7	380808
A. carbonarius ITEM 5010 v3	Nigri-Biseriates	3	204474	0	-	6	399142	2	409952	1	152582	2	210126	2	174890	2	152574	7	174885
A. sclerotioniger CBS115572 v1.0	Nigri-Biseriates	3	566958	0	-	4	629229	1	570203	1	504733	1	338682	2	540806	2	540805	4	529116
A. ellipticus CBS 707.79 v1.0	Nigri-Biseriates	3	449323	0	-	1	410027	7	377322	1	482872	5	397929	1	351129	4	351132	6	449329
A. heteromorphus CBS 117.55 v1.0	Nigri-Biseriates	3	319030	0	-	1	258066	2	340719	1	340721	2	364104	1	99461	3	372782	7	372782
A. aculeatus ATCC16872 v1.1	Nigri-Uniseriates	4	37035	0	-	2	48242	3	29190	1	36881	2	37046	1	36999	4	62857	5	55449
A. japonicus CBS 114.51 v1.0	Nigri-Uniseriates	4	413518	0	-	3	442158	3	400829	1	404194	2	324468	1	371811	4	300211	6	393072
A. violaceofuscus CBS 115571 v1.0	Nigri-Uniseriates	4	447504	0	-	2	463515	2	424900	1	49254	2	49255	1	485718	4	96111	7	346937
A. nidulans	Nidulantes	2	3013	0	-	1	1398	1	3010	1	3011	1	3012	0	-	4	2742	6	9624
A. sydowii CBS 593.65 v1.0	Versicolores	3	92782	0	-	4	55482	3	60564	1	158344	3	157726	2	372617	4	162635	9	213268
A. versicolor v1.0	Versicolores	4	46092	0	-	6	53644	1	875940	1	140590	1	140961	4	142502	4	144220	11	144911
A. steynii IBT 23096 v1.0	Circumdati	3	438125	0	-	3	465392	3	411442	1	361270	3	438120	1	438119	4	411426	3	497953
A. wentii v1.0	Cremei	3	46741	0	-	6	55550	2	165867	1	733793	2	121925	1	177744	4	733785	8	46735
A. terreus NIH 2624	Terrei	3	4489	0	-	2	4486	2	4485	1	4484	2	4484	2	4483	5	7938	5	5950
A. glaucus v1.0	Aspergillus	4	117984	0	-	5	118510	3	164668	1	32431	2	43049	1	43047	1	129204	3	64030
A. flavus NRRL3357	Flavi	3	31838	0	-	2	37954	2	25579	1	25578	2	25580	1	32424	2	32425	9	32423
A. oryzea RIB40	Flavi	3	11991	0	-	0	-	2	2118	1	2117	2	2119	1	11380	2	11379	9	11381
A. campestris IBT 28561 v1.0	Candidi	1	301692	0	-	3	282969	0	-	0	-	0	-	1	337491	2	285671	4	313619
A. novofumigatus IBT 16806 v1.0	Fumigati	2	405571	0	-	3	375522	2	376072	1	433850	2	444492	2	434621	5	381149	6	515362
A. fumigatus A1163	Fumigati	1	100621	0	-	1	100621	0	-	0	-	0	-	1	107330	4	100892	3	107331
A. clavatus NRRL 1 from AspGD	Clavati	1	6999	0	-	3	8374	0	-	0	-	0	-	1	1642	7	4188	3	1643
a) Protein ID numbers correspond with the proteins numbers of the Aspergilli genomes downloaded from JGI Mycocosm
b) Amino acid sequence BLASTS resulted in ≥ 15 hits, therefore an E-value cut-off of 10-60 was used.
