# Supplementary material for: Cinnamic Acid and Sorbic acid Conversion Are Mediated by the Same Transcriptional Regulator in Aspergillus niger
Source: Front Bioeng Biotechnol. 2019 Sep 27;7:249. doi: 10.3389/fbioe.2019.00249 (PMC6776626; doi:10.3389/fbioe.2019.00249)
Supplement: Supplementary file 4 [file Table_4.XLSX]

## Sheet: Sheet1
Supplementary table 4. Genes upregulated on cinnamic acid and sorbic acid. Gene upregulated followed the critrea, fold change ≥ 2, P-value ≤ 0.05 and FPKM ≥ 10. Highlighted in yellow are genes of the cinnamic acid and sorbic acid gene cluster.
			FPKM Values													DEseq2 analysis
GeneID	GeneID	Description	FPKM_N593_CA	FPKM_ΔsdrA_CA	FPKM_N593_SO	FPKM_ΔsdrA_SO	FPKM_N593_Cal	FPKM_ΔsdrA_Cal	FPKM_N593_BE	FPKM_ΔsdrA_BE	FPKM_N593_SA	FPKM_ΔsdrA_SA	FPKM_N593_NC	FPKM_ΔsdrA_NC		N593CA_VS_ΔsdrACA.FoldChange	N593CA_VS_ΔsdrACA.padj	N593SO_VS_ΔsdrASO.FoldChange	N593SO_VS_ΔsdrASO.padj	N593Cal_VS_ΔsdrACal.FoldChange	N593Cal_VS_ΔsdrACal.padj	N593BE_VS_ΔsdrABE.FoldChange	N593BE_VS_ΔsdrABE.padj	N593SA_VS_ΔsdrASA.FoldChange	N593SA_VS_ΔsdrASA.padj	N593NC_VS_ΔsdrANC.FoldChange	N593NC_VS_ΔsdrANC.padj
jgi.p|Aspni_NRRL3_1|1017	1017	hypothetical protein	96.9867	19.2433	159.94	44.2867	12.8933	20.89	28.53	42.6367	12.9933	13.5167	18.5433	26.86		2.21546	0.00601917	3.14937	2.51e-05	0.766346	0.428305	0.693347	0.273187	1.00826	0.983693	0.800291	0.493377
jgi.p|Aspni_NRRL3_1|10342	10342	fungal transcriptional regulatory protein	12.7	2.87667	104.013	35.51	48.7	56.42	27.6033	16.75	54.87	42.9133	50.8367	51.1167		2.11862	0.0216561	2.55485	0.00234082	1.08065	0.842724	1.65421	0.143097	1.33308	0.400303	1.15566	0.688783
jgi.p|Aspni_NRRL3_1|10554	10554	Apoptosis regulator Bcl-2 protein, BAG	23.7967	5.12667	26.0433	9.16	28.75	58.9067	42.3967	52.04	74.2733	101.61	55.0567	73.4133		2.57039	5.07e-07	2.47673	1.83e-07	0.611554	0.00481906	0.848142	0.454404	0.76356	0.137559	0.871284	0.486226
jgi.p|Aspni_NRRL3_1|1063	1063	hypothetical protein	204.177	46.7167	1115.75	434.68	138.617	124.097	157.413	260.58	34.6633	95.3333	18.9667	53.48		2.07032	0.00548571	2.23656	0.00177542	1.41988	0.191103	0.612771	0.0790855	0.384073	7e-05	0.412946	0.000306739
jgi.p|Aspni_NRRL3_1|10748	10748	polynucleotidyl transferase, Ribonuclease H fold	13.97	3.06	21.3667	8.34333	4.50667	17.26	10.8533	10.7367	3.5	10.5667	4.02333	13.2233		2.3376	0.00499705	2.23167	0.00478364	0.303923	3.19e-05	1.04435	0.92355	0.347228	0.000140776	0.349217	0.00019429
jgi.p|Aspni_NRRL3_1|10904	10904	RNAse L inhibitor, ABC superfamily	21.7633	3.58333	23.9	8.31	16.0733	49.26	12.16	12.8967	18.7333	18.31	8.55333	19.4033		2.77616	0.000789741	2.5001	0.00221027	0.401475	0.00118276	0.982943	0.97048	1.07313	0.853856	0.509514	0.0214101
jgi.p|Aspni_NRRL3_1|11063	11063	Histone acetyltransferase SAGA/ADA, catalytic subunit PCAF/GCN5 and related proteins	19.4467	2.97	51.3167	20.7033	10.02	30.7433	18.6233	18.67	9.03	25.7267	9.02667	22.73		3.19884	0.000849966	2.16293	0.0310889	0.390166	0.00421344	1.02018	0.969956	0.36639	0.00205691	0.460739	0.0201597
jgi.p|Aspni_NRRL3_1|11669	11669	C-type lectin	361.003	74.0967	584.867	234.56	96.9033	200.903	315.17	367.103	303.87	200.787	185.647	296.913		2.2077	0.004046	2.17627	0.00478364	0.607558	0.0670482	0.881328	0.738453	1.58426	0.0967481	0.722613	0.253102
jgi.p|Aspni_NRRL3_1|1500	1500	Rho GTPase-activating protein	29.9833	5.45	56.1	22.6	4.31	23.8733	17.5067	19.1867	3.83333	16.8067	4.26	23.6733		2.92042	3.69e-07	2.16573	0.000236788	0.224103	1.07e-12	0.94397	0.86037	0.237643	1.01e-12	0.208097	1.22e-14
jgi.p|Aspni_NRRL3_1|1514	1514	copper amine oxidase	66.83	4.42667	334.9	84.0767	54.1267	55.1467	66.4867	42.0067	43.4533	71.2533	81.8933	79.6167		6.27659	3.35e-06	3.4614	0.00229144	1.23966	0.662236	1.59608	0.331262	0.632657	0.297984	1.19293	0.713747
jgi.p|Aspni_NRRL3_1|1840	1840	hypothetical protein	20.3867	2.59667	64.9433	10.9633	7.06667	12.5833	18.7867	17.6867	0.91	5.93	0.253333	2.90667		3.64578	0.000335114	5.13185	6.63e-07	0.678973	0.32788	1.06984	0.901083	0.159956	9.36e-07	0.106759	7.06e-05
jgi.p|Aspni_NRRL3_1|1975	1975	SLC26A/SulP family transporter	14.0567	1.97	95.73	22.53	11.8667	79.28	10.9067	9.65667	7.39333	32.07	7.07333	5.16333		3.36584	0.000367097	3.70752	3.91e-05	0.182992	1.56e-08	1.13404	0.795085	0.239364	2.64e-06	1.58782	0.184443
jgi.p|Aspni_NRRL3_1|2192	2192	HAD hydrolase, subfamily IIA	195.11	18.99	232.493	97.3267	34.48	26.0533	44.3933	59.4967	17.41	57.45	3.34	20.1367		4.62032	2.44e-08	2.08706	0.0139007	1.59314	0.119185	0.775396	0.481951	0.316828	2.13e-05	0.190644	1e-08
jgi.p|Aspni_NRRL3_1|2980	2980	hypothetical protein	102.64	1.68	152.303	31.4333	121.12	304.843	27.41	54.2167	123.54	122.707	35.4267	17.4667		23.7944	1.31e-09	4.22169	0.00362984	0.511925	0.186582	0.522752	0.259618	1.06143	0.928814	2.36003	0.0840245
jgi.p|Aspni_NRRL3_1|3148	3148	dioxygenase	12.83	0.51	17.12	3.93	13.8067	5.62667	6.20667	3.47	12.4133	4.41667	14.26	3.48		9.72644	1.01e-05	3.77857	0.00478364	3.16105	0.010119	1.87113	0.256628	2.93875	0.0176791	4.77672	0.000312719
jgi.p|Aspni_NRRL3_1|331	331	chitin synthase	44.8367	9.15667	141.767	23.7667	48.6967	111.62	76.2167	58.7333	82.7367	130.403	123.193	210.117		2.37911	0.00230365	5.19267	2.32e-10	0.53378	0.0215404	1.32732	0.40509	0.660325	0.153926	0.679484	0.178546
jgi.p|Aspni_NRRL3_1|3729	3729	zinc finger protein, RING-type	17.85	0.836667	37.0167	4.03333	6.89667	9.76	7.65667	7.14667	1.89333	1.43333	11.71	12.0133		8.65857	9.05e-05	7.94172	1.2e-05	0.86207	0.81579	1.13229	0.870106	1.39108	0.617973	1.13476	0.837784
jgi.p|Aspni_NRRL3_1|4061	4061	heterokaryon incompatibility protein Het-C	53.1633	5.66	211.107	64.0567	71.6367	53.97	43.3	31.68	111.757	59.86	73.9433	57.39		4.34252	3.8e-06	2.88292	0.00110212	1.69456	0.109731	1.37321	0.425653	1.93667	0.0408733	1.495	0.234979
jgi.p|Aspni_NRRL3_1|4332	4332	FAD-binding domain-containing protein	73.0833	11.0167	251.977	41.7667	144.613	18.6367	19.9067	26.9433	44.37	18.47	24.0267	9.24333		3.51433	1.2e-07	5.26931	7.28e-14	9.85682	1.65e-26	0.752665	0.34259	2.49824	6.77e-05	3.01293	1.65e-06
jgi.p|Aspni_NRRL3_1|4333	4333	S-adenosyl-L-methionine dependent methyltransferase	188.027	35.8267	460.957	116.94	231.073	71.1933	68.7733	86.73	88.1333	62.9067	50.2833	43.3167		2.8709	4.36e-13	3.44024	1.63e-18	4.11685	8.54e-25	0.807611	0.245795	1.45522	0.0149322	1.34513	0.0639809
jgi.p|Aspni_NRRL3_1|4383	4383	zinc finger protein, RING-CH-type	30.6233	7.82667	84.95	33.4567	33.03	44.68	34.2233	33.79	15.0467	16.9267	31.6933	43.53		2.08932	3.02e-05	2.20957	2.14e-07	0.922344	0.696592	1.04381	0.865734	0.928619	0.737682	0.844639	0.350732
jgi.p|Aspni_NRRL3_1|4602	4602	MFS-type transporter	28.6	5.37667	163.22	64.0633	30.0767	71.7833	22.3567	37.4833	18.7033	33.3267	21.6267	24.2733		2.32651	0.00768568	2.22559	0.0102075	0.525281	0.0310548	0.608053	0.14416	0.582876	0.0810317	1.03168	0.939463
jgi.p|Aspni_NRRL3_1|4642	4642	C2 domain-containing protein	37.0867	6.84667	133.87	58.1667	12.0033	35.43	21.9233	37.6133	10.3133	14.2933	9.93	21.3033		2.61154	1.32e-05	2.01015	0.00157623	0.416291	3.49e-05	0.60654	0.0352652	0.762255	0.266977	0.541031	0.00482682
jgi.p|Aspni_NRRL3_1|4654	4654	protein-tyrosine phosphatase, low molecular weight	36.06	4.43667	59.16	24.6	49.8433	32.8633	47.76	62.8267	57.92	26.8433	32.2367	11.7767		3.81925	1.63e-05	2.10136	0.0149643	1.95732	0.0202132	0.795082	0.541201	2.25739	0.00392649	3.175	3.39e-05
jgi.p|Aspni_NRRL3_1|4828	4828	uncharacterized protein	33.3067	6.42333	65.4633	27.2433	7.29333	23.7867	20.03	29.7833	5.90667	21.6233	4.73	31.4333		2.69811	0.000303336	2.09415	0.00426423	0.359256	0.000332461	0.712633	0.275084	0.285335	1.42e-06	0.173122	2.5e-10
jgi.p|Aspni_NRRL3_1|4846	4846	MFS-type transporter	208.4	17.15	814.54	294.867	95.3067	189.547	210.673	162.58	179.09	169.383	77.7533	85.8933		5.67893	5.55e-08	2.4137	0.0111243	0.634853	0.195101	1.29608	0.544246	1.0998	0.828115	1.04652	0.918831
jgi.p|Aspni_NRRL3_1|4856	4856	inosine-5'-monophosphate dehydrogenase	24.12	4.87667	28.1567	10.5667	15.36	17.4133	23.1767	18.5133	11.2667	11.6033	21.1167	15.2767		2.51492	3.13e-05	2.31898	7.27e-05	1.07817	0.787493	1.28028	0.344761	1.00452	0.989231	1.60632	0.0271218
jgi.p|Aspni_NRRL3_1|4966	4966	hypothetical protein	34.6567	1.73	136.133	21.5033	28.25	77.4867	57.1567	54.49	12.9533	65.45	75.9367	78.1467		8.28192	6.88e-05	5.50807	0.000524778	0.468996	0.140403	1.09268	0.909589	0.204599	0.000819572	1.12645	0.848367
jgi.p|Aspni_NRRL3_1|5213	5213	peptidase, M50B-like protein	32.4367	3.12667	145.14	34.5533	50.5667	61.71	50.9833	54.7567	33.7067	34.62	24.7933	22.5567		4.46391	0.000104091	3.67206	0.000378934	1.04883	0.921684	0.993116	0.988633	1.00628	0.990597	1.27387	0.57127
jgi.p|Aspni_NRRL3_1|56	56	P-type ATPase, cation-transporting	19.5967	0.163333	64.97	0.44	0.143333	19.1667	3.33	3.09	0.31	1.38667	0.7	2.04667		44.0871	4.12e-07	128.239	7.72e-13	0.0109607	6.04e-09	1.11828	0.922526	0.235029	0.0601546	0.396253	0.238515
jgi.p|Aspni_NRRL3_1|5715	5715	hypothetical protein	13.59	0.496667	43.98	12.3167	3.65	7.67667	6.05667	12.5267	4.23667	4.34333	2.89667	1.91		11.3023	4.72e-06	3.12498	0.00850855	0.588946	0.294322	0.506688	0.169592	1.02148	0.973456	1.75499	0.271419
jgi.p|Aspni_NRRL3_1|5839	5839	hypothetical protein	120.473	21.1967	131.017	32.7333	38.42	34.1033	58.4667	93.8867	23.66	32.0567	5.66333	5.41667		2.3985	0.0319593	3.48778	0.00134895	1.52758	0.32321	0.652502	0.360649	0.77209	0.577282	1.20715	0.716247
jgi.p|Aspni_NRRL3_1|6413	6413	ABC transporter, ATP-binding cassette sub-family F	104.127	14.0867	91.43	38.92	27.6033	52.6767	39.7533	51.2567	30.6733	41.11	18.8367	24.7133		3.4856	1.37e-08	2.05317	0.00192383	0.637718	0.0535078	0.805123	0.44773	0.7755	0.316669	0.882595	0.649351
jgi.p|Aspni_NRRL3_1|7085	7085	glycoside hydrolase family 16 protein	29.7967	6.83	73.86	5.21	11.2367	13.82	20.9267	22.8467	16.72	36.1667	16.4933	17.0033		2.06984	0.0259894	12.2819	6.44e-19	0.959096	0.920586	0.942074	0.901734	0.48366	0.015801	1.12758	0.751223
jgi.p|Aspni_NRRL3_1|7506	7506	Na+/H+ antiporter	18.6367	2.75	100.403	39.9933	6.96	19.5967	13.3067	18.7533	6.34667	25.99	3.17	9.62667		3.22885	0.000225839	2.18673	0.0158026	0.430024	0.00601704	0.71447	0.376819	0.256286	2.71e-06	0.382547	0.00185464
jgi.p|Aspni_NRRL3_1|7742	7742	homocitrate synthase, lysine biosynthesis	106.497	8.2	63.2067	19.9533	17.9667	40.1233	74.01	50.5833	27.56	68.4067	5.80333	6.90333		5.66811	2.48e-10	2.76029	0.000386825	0.54574	0.0371219	1.51476	0.207515	0.415792	0.00143565	0.977062	0.95657
jgi.p|Aspni_NRRL3_1|7748	7748	diphthamide biosynthesis protein	30.6633	6.34	16.8367	7.26667	11.62	18.8133	36.96	45.0767	13.7867	15.3633	8.67667	4.81667		2.45418	0.00971398	2.02012	0.0443167	0.778664	0.537412	0.851803	0.70619	0.928441	0.859968	2.11428	0.0424098
jgi.p|Aspni_NRRL3_1|817	817	MFS-type sugar/inositol transporter	56.1633	0.656667	121.053	3.64	22.4567	10.9867	40.15	29.1333	35.6767	152.533	6.62667	7.23667		31.3185	1.38e-10	28.8366	2.09e-11	2.56229	0.0837329	1.41517	0.624215	0.244145	0.00660708	1.07071	0.924688
jgi.p|Aspni_NRRL3_1|8293	8293	flavin reductase-like domain-containing protein	1215.88	227.677	4079.58	228.277	6606.76	408.617	535.817	753.553	118.333	48.1	99.9767	67.22		3.42311	4.23e-09	15.5598	1.63e-45	21.0759	3.35e-57	0.720312	0.195133	2.56727	5.53e-06	1.72425	0.0122025
jgi.p|Aspni_NRRL3_1|8294	8294	hypothetical protein	15.8767	1.81333	40.5067	5.33667	4.62	0.493333	1.63	7.39333	0	0.0266667	0	0		5.72825	5.07e-05	6.6493	1.43e-06	11.5441	1.35e-07	0.181527	0.000314344	0.820319	0.919379	2.96753	0.502196
jgi.p|Aspni_NRRL3_1|8295	8295	BTB/POZ domain-containing protein	70.7133	3.42333	201.11	22.15	32.5933	6.48	1.94667	9.01	0.276667	1.43	0.933333	2.00333		12.7606	3.11e-18	7.94875	2.33e-14	6.09088	1.07e-10	0.186565	4.46e-06	0.206984	0.00648903	0.55784	0.235729
jgi.p|Aspni_NRRL3_1|8296	8296	ferulic acid decarboxylase Fdc1	2646.84	390.847	7159.05	367.9	5420.9	53.28	128.753	865.303	1.78	5.25333	12.7567	5.07667		4.31989	0.000157402	16.964	2.33e-15	131.623	1.01e-46	0.158134	1.71e-06	0.354911	0.0123877	2.89582	0.00595915
jgi.p|Aspni_NRRL3_1|8297	8297	fungal-specific transcription factor	10.7667	0.153333	14.4667	0.373333	2.37667	0.0433333	4.33333	0.16	0.466667	0	0.17	0.02		51.1592	3.16e-15	33.8292	3.25e-18	71.8027	7.96e-11	27.8643	1.08e-10	73.6836	1.79e-05	7.60883	0.0571854
jgi.p|Aspni_NRRL3_1|8298	8298	phenylacrylic acid decarboxylase PadA1	1244.06	43.6133	1433.26	139.377	1099.9	19.32	23.9067	34.74	3.70333	7.94667	5.76	23.7567		18.5145	3.79e-21	8.98869	4.26e-12	72.471	2.84e-46	0.70624	0.421363	0.484897	0.0628031	0.280715	0.000325734
jgi.p|Aspni_NRRL3_1|8299	8299	carboxylesterase	124.93	6.39667	176.23	25.8367	52.3133	61.37	3.13333	15.19	4.48	6.42	44.82	143.26		15.3499	9.48e-22	5.96896	8.73e-10	1.05032	0.906447	0.207125	1.77e-06	0.731491	0.395062	0.364257	0.000555861
jgi.p|Aspni_NRRL3_1|876	876	methyltransferase-like protein	14.1233	2.90333	26.5633	10.3267	11.1867	22.98	11.9533	12.9833	9.62	16.7633	6.85333	7.65667		2.17116	0.0207767	2.24374	0.00896508	0.605114	0.112671	0.952289	0.919557	0.595975	0.0973997	1.03981	0.926419
jgi.p|Aspni_NRRL3_1|9153	9153	hypothetical protein	36.79	8.24667	110.087	45.0567	133.097	139.767	76.51	87.7133	407.55	220.767	103.8	326.53		2.18118	0.00713073	2.12867	0.00569809	1.221	0.516564	0.905922	0.800699	1.93676	0.0102165	0.370842	5.39e-05
jgi.p|Aspni_NRRL3_1|9342	9342	sulfate adenylyltransferase sC	55.71	8.65333	386.833	168.627	95.4167	345.36	157.397	64.0333	154.767	436.807	46.8433	28.39		2.99706	6.76e-05	2.005	0.0154435	0.34815	3.63e-05	2.44577	0.00143092	0.366459	9.75e-05	1.90777	0.0164219
jgi.p|Aspni_NRRL3_1|9343	9343	phosphoadenosine phosphosulfate reductase	98.9567	17.3433	323.12	127.69	166.677	1065.42	135.64	83.8667	82.6067	263.56	28.63	38.6033		2.87722	8.17e-07	2.21227	0.000188462	0.191088	6.73e-18	1.65698	0.0284325	0.324771	1.1e-08	0.860488	0.557059
jgi.p|Aspni_NRRL3_1|9411	9411	aspartic peptidase, extracellular	75.25	1.07	353.977	37.95	28.03	66.54	28.1567	50.16	25.9667	31.01	11.9333	23.94		26.8162	1.9e-11	8.1318	1.35e-05	0.551993	0.267463	0.568481	0.345376	0.892456	0.860584	0.58098	0.312245
CA; cinnamic acid, SO; sorbic acid, Cal; cinnamyl alcohol, BE; benzoic acid, SA; salicylic acid and NC; no carbon source.
